# Supplementary material for: Identification of Arhgef12 and Prkci as genetic modifiers of retinal dysplasia in the Crb1rd8 mouse model
Source: PLoS Genet. 2022 Jun 8;18(6):e1009798. doi: 10.1371/journal.pgen.1009798 (PMC9212170; doi:10.1371/journal.pgen.1009798)
Supplement: S1 Data — Worksheet tabs correspond to individual data elements. Each worksheet includes the values used for plotting individual points and for computing cohort means and standard deviation or standard error of the mean. The corresponding statistical analysis is also included in each worksheet. (XLSX) [file pgen.1009798.s006.xlsx]

## Sheet: S1 Fig
	Mapping Screen of Tvrm323			Non-polymorphic loci
	Sensitizing Screen on backcross progeny (rd8 homozygotes only )			Loci with >70% AFF with het genotype
				Homozygous genotype
Mouse ID	Fundus Spotting Phenotype	rd8 dysplasia rank	Gender	01-011986786-S	01-033811444-S	01-042424440-S	01-060046978-S	01-074963079-S	01-093593614-S	01-121012874-S	01-138180275-S	01-150177251-S	01-165062830-S	01-178969734-S	01-196072469-S	02-010654916-S	02-018045358-S	02-030044009-S	02-047175333-S	02-080713295-S	02-104253454-S	02-122534474-S	02-140618792-S	02-155206453-S	02-178470578-S	03-004365615-S	03-021837059-S	03-037129353-S	03-056511763-S	03-082357013-S	03-101914952-S	03-120369799-S	03-145396287-S	03-151882540-S	04-006301848-S	04-040225498-S	04-056476856-S	04-082337374-S	04-109547100-S	04-124845944-S	04-138911864-S	04-154488272-S	04-155284926-S	05-018216206-S	05-041153028-S	05-081685659-S	05-111079082-S	05-118166937-S	05-136917666-S
79	++	0	F	het	het	C	G	C	het	T	C	het	T	het	het		het	het	het	het	het	het		het	het	het	het	het	het	het	het	C	het	het	het	het	het	het	het	het	het	het		het	het	het	het	G	het
80	++	0	M	het	het	C	G	C	het	T	C	het	T	het	het	het		het	het	het	het	het	het	het	het	het	het	het	het	het	het	C	het	het	het	het	het	het	het	het	het	het	het	het	het	het	het	G	het
83	++	0	M	het	het	C	G	C	het	T	C	het	T	het	het	het	het	het	het	het	het	het	het	het	het	het	het	het	het	het	het	C	het	het	het	het	het	het	het	het	het	het	het	het	het	het	het	G	het
84	++	0	M	het	het	C	G	C	het	T	C	het	T	het	het	het	het	het	het	het	het	het	het	het	het	het	het	het	het	het	het	C	het	het	het	het	het	het	het	het	het	het	het	het	het	het	het	G	het
124	++	0	F	het	het	C	G	C	het	T	C	het	T	het	A	T	T	C	T	T	A	A		T	T	C	G	C	G	G	G	C	A	C	het	het	het	A	G	A	A	het	het	G	T	C	A	G	G
125	++	0	F	T	A	C	G	C	A	T	C	T	T	A	A	T	T	C	T	het	het	het	het	het	het	het	het	het	het	het	het	C	A	het	A	het	het	het	het	het	het	A	C	het	T	C	A	G	G
126	++	0	F	het	het	C	G	C	het	T	C	het	T	het	het	T	T	C	T	T	A	A	G	T	T	C	G	C	G	G	G	C	A	C	het	het	het	het	het	het	het	A	C	het		het	het	G	het
127	++	0	F	het	het	C	G	C	het	T	C	het	T	het	het	T	T	C	T	T	A	A	G	T	T	het	het	het	het	het	het	C	A	C	A	G	T	A	G	A	A	A	C	G	T	C	A	G	G
128	++	0	F	T	A	C	G	C	A	T	C	T	T	A	A	T	T	C	T	het	het	het	het	het	het	het	het	het	G	G	G	C	A	C	het	G	T	A	G	A	A	A	C	G	T	het	het	G	het
129	++	0	M	T	A	C	G	C	het	T	C	T	T	A	A	T	T	C	T	T	A	het	het	T	T	C	G	C	G		G	C	A	C	A	G	het	het	het	het	het	A	C	het	het	C	A	G	G
131	++	0	F	het	het	C	G	C	het	T	C	het	T	het	het	T	T	C	T	T	A	A	G	T	T	C	G	C	G	G	G	C	A	C	A	G	T	A	G	A	A	het	het	G	T		A	G	het
134	++	0	F	het	het	C	G	C		T	C	het	T	A	A	T	T	C	T	T	het	het	het	het	het	C	G	C	G	G	G	C	A	C	A	het	het	het	het	het	het	het	het	het	het	het	het	G	G
135	++	0	F	T	A	C	G	C	A	T	C	T	T	A	het	het	het	het	het	het	het	het	het	het	T	C	G	C	G	G	G	C	A	het	het	het	T	A	G	A	A	A	C	G	T	C	A	G	het
137	++	0	F	T	A	C	G	C	A	T	C	T	T	A	A	het	het	het	het	het	het	het	het	het	het	C	G	C	G	het	het	C		het	het	het	het	het	het	het	het	het	het	G	het	het	het	G	het
158	++	0	F	T	A	C	G	C	A	T	C	T	T	A	A	het	het	het	het	het	het	het	G	T	T	het	G	C	G	G	G	C	A	het	A	G	T	A	G	A	A	A	C	G	T	C	A	G	G
159	++	0	F	T	het		G	C	het	T	C	het	T	A	A	T	T	C	T	T	A	A	G	T	het	het	het	C	G	G	G	C	A	C	het		het	het	het	het	het	A	C	G	T	C	A	G	G
160	++	0	M	het	het	C	G	C	A	T	C	T	T	A	A	T	T	C	T	T	A	A	het	het	het	C	G	C	G	G	G	C	het	het	A	G	T	A	het	het	het	het	het	het	T	C	A	G	het
162	++	0	M	het	het	C	G	C	het	T	C	het	T	het	het	T	T	C	T	T	het	het	het	het	het	C	G	C	het	het	het	C	het	het	het	het	het	het	het	het	het	het	het	het	het	het	het	G	het
163	++	0	M	T	het	C	G	C	het	T	C	het	T	het	A	het	het	het	het	het	het	het	het	het	het	C	G	C	G	G	G	C	het	het	A	G	T	A	G	A	A	A	C	het	het	het	het	G	het
164	++	0	F	het	het	C	G	C	het	T	C	T	T	A	A	het	het	het		het	het	het	het	het	het	C	G	C	G	G	G	C	het	het	A	G	T	A	het	het	het	het	het	het	het	het	het	G	het
166	++	0	M	het	het	C	G	C	het	T	C	het	T	het	A	het	het	het	het	T	A	A	G	T	T	C	G	C	G	G	G	C	het	het	A	G	T	A	G	A	A	A	C	G	T	C	het	G	het
169	++	0	M	T	A	C	G	C	het	T	C	het	T	het	het	T	T	C	T	T	A	A	G	T	T	het	het	C	G	G	G	C	A	C	A	G	T	A	het	het	het	het	het	G	T	het	het	G	het
170	++	0	M	het	het	C	G	C	het	T	C	het	T	A	A	T	T	C	T	T	A	A	G	T	het	C	G	C	het	het	het	C	het	het	het	het	T	A	G	A	A	A	C	het	het	het	het	G	het
172	++	0	M	het	het	C	G	C	het	T	C	het	T	het	het	het	het	het	het	het	het	het	het	het	het	het	het	het	het	het	het	C	het	het	het	het	het	het	het	het	het	het	het	het	het	het	het	G	het
175	++	0	M	het	het	C	G	C	het	T	C	het	T	het	het	het	het	het	het	het	het	het	het	het	het	het	het	het	het	het		C	het	het	het	het	het	het	het	het	het	het	het	het	het	het	het	G	het
176	++	0	M	het	het	C	G	C	het	T	C	het	T	het	het	het	het	het	het	het	het	het	het	het	het	het	het	het	het	het	het	C	het	het	het	het	het	het	het	het	het	het	het	het	het	het	het	G	het
178	++	0	F	het	het	C	G	C	A	T	C	T	T	A	A	T	T	C	T	T	A	A	G	T	T	C	G	C	G	het	het	C	het	het	A	het	het	het	het	het	het	A	C	het	het	het	het	G	het
182	++	0	M	het	het	C	G	C	A	T	C	T	T	A	A	het	het	het	het	het	het	het	het	het	het	het	het	C	G	G	G	C	het	het	het	het	het	het	het	het	A	A	C	het	het	het	het	G	het
184	++	0	M	T	A	C	G	C	het	T	C	het	T	A	A	het	het	het	het	T	A	A	G	T	T	C	G	C	G	G	G	C	het	het	A	G	het	het	het	het	het	het	het	het	het	het	het	G	het
186	++	0	F	het	het	C	G	C	het	T	C	het	T	het	het	het	het	het	het	het	A	A	G	T	het	C	G	C	G	G	G	C	A	C	A	G	T	A	G	A	A	A		G		C	A	G	het
195	++	0	F	het	het	C	G	C	het	T	C	het	T	het	A	T	T	het	het	het	het	het	het	het	het	het	het	het	het	G	G	C	A	C	het	het	het	het	het	het	het	A	C	het	het	het	het	G	het
196	++	0	F	het	het	C	G	C	het	T	C	het	T	het	het	T	T	C	T	T	A	A	G	T	T	C	G	C	G	G	G	C	A	C	het	het	het	het	het	het	het	het	het	G	T	het	het	G	het
202	++	0	F	T	het	C	G	C	het	T	C	het	T	het	A	T	T	C	T	T	A	A	G	T	T	C	G	C	G	G	G	C	A	C	het	het	het	het	het	het	het	het	het	het	het	het	het	G	het
203	++	0	F	T	A	C	G	C	A	T	C	T	T	het	het	T	T	het	het	het	het	het	het	het	het	C	G	C	G	G	G	C	het	het	A	G	T	A	G	A	A	A	C	het	het	het	het	G	het
207	++	0	M	T	A	C	G	C	A	T	C	T	T	A	A	het	het	het	het	het	het	het	het	het	T	het	het	C	G	G	G	C	A	C	het	het	het	het	het	het	het	het	het	het	het	het	het	G	het
208	++	0	M	T	A	C	G	C	het	T	C	het	T	het	het	T	T	C	T	T	A	het	het	het	het	C	G	C	G	G	G	C	A	C	A	G	T	A	het	het	het	het	het	het	het	het	het	G	het
209	++	0	M	het	het	C	G	C	A	T	C	T	T	A	het	T	T	het	het	het	het	het	het	het	het	C	G	C	G	G	G	C	A	C	het	het	T	A	G	A	A	het	het	G	het	het	het	G	het
240	++	0	F	T	A	C	G	C	A	T	C	T	T	A	A	T	T	C	T	T	A	A	G	T	T	C	G	C	G	het	het	C	het	het	het	het	het	het	G	A	A	A	C	het	het	het	het	G	het
242	++	0	M	T	het	C	G	C	het	T	C	het	T	het	A	het	het	het	het	T	A	A	G	T	T	het	het	het	het	het	het	C	het	het	het	het	het	het	het	het	het	A	C	het	het	het	het	G	het
243	++	0	M	T	A	C		C	het	T	C	het	T	het	het	het	het	het	het	het	het	het	het	het	het	C	G	C	G	G	G	C	A	C	A	G	T	A	G	A	A	A	C	het	het	het	het	G	het
251	++	0	F	T	A	C	G	C	het	T	C	het	T	het	het	het	het	het	het	het	A	A	G	T	T	het	het	het	het	het	het	C	het	het	het	het	het	het	G	A	A	A	C	het	het	het	het	G	het
253	++	0	F	T	A	C	G	C	A	T	C	T	T	A	A	het	het	het	het	het	het	het	G	T	T	het	het	het	het	G	G	C	A	C	het	het	het	A	G	A	A	het	het	het	het	het	het	G	het
254	++	0	M	T	A	C	G	C	A	T	C	T	T	A	A	het	het	het	het	T	A	A	G	T	het	C	G	C	het	het	het	C	het	het	het	het	het	het	het	het	het	het	het	G	T	C	het	G	het
257	++	0	M	het	het	C	G	C	het	T	C	het	T	het	het	het	het	C	T	T	A	A	G	T	het	C	G	C	G	G	G	C	A	C	het	het	het	het	het	het	het	het	het	G	T	het	het	G	het
258	++	0	M	het	het	C	G	C	A	T	C	T	T	A	A	het	het	het	het	het	het	het	het	het	het	het	het	het	het	het	G	C	A	C	A	G	T	A	het	het	het	het	het	G	T	C	A	G	G
259	++	0	F	T	A	C	G	C	A	T	C	T	T	het	het	T	T	C	T	T	A	A	G	T	T	C	G	C	G	G	G	C	het	het	het	het	het	A	G	A	A	A	C	het	het	het	het	G	het
260	++	0	F	T	A	C	G	C	A	T	C	het	T	het	het	het	het	C	T	T	A	A	G	T	T	C	G	C	G	G	G	C	het	het	het	G	T	A	G	A	A	A	C	het	het	C	A	G	G
261	++	0	F	T	het	C	G	C	het	T	C	het	T	het	het	T	T	C	T	het	het	het	het	het	T	C	G	C	G	G	G	C	het	het	het	G	T	het	het	het	het	het	het	G	T	C	A	G	G
265	++	0	M	T	A	C	G	C	A	T	C	het	T	het	het	het	het	C	T	T	A	A	G	T	T	het	het	het	het	het	het	C	het	het	A	G	T	A	G	A	A	het	het	G	T	het	het	G	het
268	++	0	F	T	A	C	G	C	A	T	C	het	T	het	het	T	T	C	T	T	A	A	G	T	T	C	G	C	G	G	het	C	het	het	het	G	T	A	G	A	A	A	C	G	T	C	A	G	G
269	++	0	F	het	het	C	G	C	het	T	C	het	T	het	het	het	het	het	het	T	A	A	G	T	het	het	het	het	het	het	het	C	het	het	A	het	het	het	het	het	het	het	het	G	T	het	het	G	het
270	++	0	F	T	A	C	G	C	A	T	C	T	T	A	A	T	T	C	T	het	het	het	G	T	T	het	het	het	het	het	het	C	A	C	het	het	het	het	het	het	het	het	het	het	het	het	het	G	het
271	++	0	M	het	het	C	G	C	het	T	C	het	T	het	het	T	T	het	het	het	het	het	het	T	T	het	het	het	het	het	het	C	het	het	het	het	het	het	het	het	het	het	het	het	het	het	het	G	het
273	++	0	M	T	A	C	G	C	A	T	C	T	T	A	A	het	het	het	het	het	het	het	het	het	het	C	G	C	G	G	G	C	A	C	het	G	T	A	G	A	A	het	het	het	het	het	het	G	het
274	++	0	M	het	het	C	G	C	het	T	C	het	T	het	het	het	T	C	T	T	A	A	G	T	T	het	het	het	G	G	G	C	het	het	het	het	T	A	G	A	A	A	C	G	T	C	het	G	het
275	++	0	M	het	het	C	G	C	het	T	C	het	T	het	A	T	T	C	T	T	A	A	G	T	T	het	G	C	G	G	G	C	het	het	A	G	T	A	G	A	A	het	het	G	T	C	A	G	G
276	++	0	F	het	het	C	G	C	A	T	C	T	T	A	A	het	het	C	T	T	A	A	het	het	het	C	het	het	het	het	het	C	A	C	A	G	het	het	het	het	het	A	C	G	T	C	A	G	G
278	++	0	F	het	het	C	G	C	het	T	C	het	T		A	het	T	C	T	T	A	A	G	T	T	het	het	het	het	het	het	C	A	C	het	het	het	het	het	het	het	het	het	G	T	C	A	G	G
279	++	0	M	T	A	C	G	C	A	T	C	T	T	A	A	T	T	C	T	het	het	het	het	het	T	C	G	C	G	G	G	C	A	C	het	het	het	het	het	het	het	het	C	G	T	C	A	G	G
81	good	3	M	het	het	C	G	C	het	T	C	het	T	het	het	het	het	het	het	het	het	het	het	het	het	het	het	het	het	het	het	C	het	het	het	het	het	het	het	het	het	het	het	het	het	het	het	G	het
82	good	3	M	het	het	C	G	C	het	T	C	het	T	het	het	het	het	het	het	het	het	het	het	het	het	het	het	het	het	het	het	C		het	het	het	het	het	het	het	het	het	het	het	het	het	het	G	het
130	some	2	M	T	A	C	G	C	het	T	C	het	T	het	het	het	het	het	het	het	het	het	het	het	het		het	het	het	het	het	C		het	A	G	het	het	het	het	het	het	het	G	T	C	A	G	G
132	some	2	F	het	het	C	G	C	het	T	C	T	T	A	A	T	T	C	T	het	het	het	het	het	T	het	het	het	het	G	G	C		C	A	G	T	A	G	A	A	A	C	G	T	C	A	G	het
133	some	2	F	T	A	C	G	C	A	T	C	T	T	A	A	T	T	C	T	T	A	A	G	T	T	C	G	het	het	het	het	C	het	het	het	het	het	het	het	het	het	A	C	G	T	C	A	G	het
136	some	2	F	het	het	C	G	C	het	T	C	het	T	A	A	het	het	het	het	het	het	het	het	het	het	het	het	C	G	G	G	C	A	C	het	G	T	A	G	A	A	het	het	G	T	C	A	G	G
138	good	3	M	het	het	C	G	C	het	T	C	het	T	het	het	T	T	het	het	het	het	het	het	het	het	het	het	het	G	G	G	C	A	C	A	G	T	A	G	A	A	A	C	het	het	het	het	G	het
161	good	3	M	het	het	C	G	C	A	T	C	T	T	A	A	T	T	C	T	T	A	A	G	T	T	het	het	het	het	het	het	C	A	C	het	het	het	het	het	het	het	A	C	het	het	het	het		het
165	some	2	F	T	A	C	G	C	het	T	C	het	T	het	A	het	het	het	het	T	A	A	G	het	het	het	het	het	het	G		C	A	C	A	G	T	A	het	het	het	het	het	het	het		het	G	het
167	good	3	M	T	A	C	G	C	A	T	C	het	T	het	het	het	T	C	T	T	A	A	G	T	T	het	het	het	het	het	het	C	het	C	A	G	T	A	het	het	het	het	het	het	het	het	het	G	G
168	some	2	M	T	A	C	G	C	het	T	C	het	T	het	A	het	het	het	het	T	A	A	G	T	T	het	het	het	het	het	het		het	het	A	het	het	het	het	het	A	A	C	G	het	het	het	G	G
171	some	2	F	het	het	C	G	C	het	T	C	het	T	het	het	het	het	het	het	het	het	het	het	het	het	het	het	het	het	het	het	C	het	het	het	het	het	het	het	het	het	het	het	het	het	het	het	G	het
173	good	3	M	het	het	C	G	C	het	T	C	het	T	het	het	het	het	het	het	het	het	het	het	het	het	het	het	het	het	het	het	C	het	het	het	het	het	het	het	het	het	het	het	het	het	het	het	G	het
174	good	3	M	het	het	C	G	C	het	T	C	het	T	het	het	het	het	het	het	het	het	het	het	het	het	het	het	het	het	het	het	C	het	het	het	het	het	het	het	het	het	het	het	het	het	het	het	G	het
177	some	2	M	het	het	C	G	C	het	T	C	het	T	het	het	het	het	het	het	het	het	het	het	het	het	het	het	het	het	het	het	C	het	het	het	het	het	het	het	het	het	het	het	het	het	het	het	G	het
179	some	2	F	het	het	C	G	C	het	T	C	het	T	het	het	het	het	het	het	het	het		G	T	T	het	het	het	het	het	het	C	het	het	A	G	T	A	G	A	A	A	C	G	T	het	het	G	het
180	some	2	F	het	het	C	G	C	het	T	C	T	T	A	A	T	T	C	T	T	A	A	G	T	het	het	het	het	het	G	G	C	A	C	A	G	het	het	het	het		het	het	G	het	het	het	G	het
181	some	2	F	het	het	C	G	C	A	T	C	T	T	A	A	T	T	C	T	T	A	A	G	T	T	het	het	het		het	het	C	het	het	het	het	het	het	het	het	het	het	het	het	het	het	A	G	G
183	some	2	M	het	het	C	G	C	A	T	C	T	T	A	A	het	het	het	het	T	A	A	G	T	T	het	het	het	het	G	G	C	A	C	het	het	het	het	het	het	het	het	het	G	T	het	het	G	het
187	few	1	F	T	A	C	G	C	A	T	C	T	T	het	het	het	het	het	het	T	A	A	G	T	T	het	het	het	het	G	G	C	A	C	A	G	T	A	G	A	A	A		G	T	C	A	G	G
188	few	1	F	T	A	C	G	C	het	T	C	het	T	het	het	T	T	C	het	het	het	het	het	het	T	C	G	het	G	G	G	C	het	het	A	G	T	A	het	het	het	het	C	G	het	het	het	G	G
189	good	3	M	het	het	C	G	C	A	T	C	T	T	A	A	T	T	C	het	het	het		het	het	T	het	het	het	het	het	het	C	het	het	het	G	T	A	G	A	A	A	C	het	het	het	het	G	het
190	some	2	M	het	het	C	G	C	het	T	C	het	T	het	het	het	het	het	het	het	het	het	het	het	het	het	het	het	het	het	het	C	A	C	A	G	T	A	G	A	het	het	het	het	het	het	het	G	het
197	good	3	M	het		C	G	C	het	T	C	het	T	A	A	het	het	het	het	het	het	het	het	het	het	het	het	het	het	het	G	C	A	C	A	G	T	het	het	het	het	A	C	G	T	C	het	G	het
198	some	2	M	het	het	C	G	C	A	T	C	T	T	het	het	T	T	C	T	T	het	het	het	het	het	het	het	het	G	G	G	C	A	C	het	het	het	het	G	A	A	het	het	het	het	het	het	G	het
205	good	3	F	T	A	C	G	C	A	T	C	T	T	A	A	T	T	C	T	T	A	A	G	T	T	het	het	het	het	het	G	C	A	C	het	G	T	A	G	A	A	A	C	het	het	C	A	G	G
216	some	2	M	T	A	C	G	C	A	T	C	T	T	A	het	T	T	C	T	T	A	het	het	het	het	het	het	het	G	G	G	C	A	C	A	G	T	A	G	A	A	A	C	het	het	het	het	G	het
236	some	2	M			C	G	C	het	T	C	T	T	A	A	T	T		T		A	A		T	T	het	het	het	het	het	het	C			het	het	het		het		het		het		het	het	het		het
241	some	2	F	T	A	C	G	C	A	T	C	T	T	A	A	T	T	C	T	T	A	A	G	T	het	C	G	C	G	G	G	C	het	het	het	het	het	A	G	A	A	A	C	G	T	C	A	G	G
244	some	2	M	het	het	C	G	C	het	T	C	het	T	A	A	het	het	het	het	het	het	A	G	T	T	C	G	C	G	G	G	C	A	het	A	G	T	A	G	A	A	A	C	het	het	het	het	G	het
245	some	2	M	het	het	C	G	C	A	T	C	T	T	A	A	het	het	het	T	T	A	A	G	T	T	het	het	het	het	het	het	C	A	C	het	het	T	A	G	A	A	A	C	het	het	het	het	G	het
252	some	2	F	T	A	C	G	C	A	T	C	T	T	A	A	het	het	het	T	T	A	A	G	T	T	C	G	C	het	het	het	C	het	het	A	het	het	het	het	het	het	A	C	het	T	C	A	G	G
255	some	2	M	T	A	C	G	C	A	T	C	T	T	A	A	het	het	C	T	T	A	A	G	het	het	C	G	C	het	het	het	C	het	het	A	G	het	het	het	het	het	het	het	het	het	het	het	G	het
256	some	1	M	het	het	C	G	C	het	T	C	het	T	het	het	het	het	het	het	het	het	het	het	T	T	het	het	het	G	G	G	C	het	het	het	het	het	het	het	A	A	A	C	G	T	C	A	G	G
262	some	2	M	het	het	C	G	C	het	T	C	het	T	het	het	T	T	het	het	het	het	het	het	het	het	C	G	C	G	G	G	C	A	C	A	het	het	het	het	het	A	A	C	G	T		A	G	G
263	good	3	M	T	A	C	G	C	A	T	C	T	T	A	A	T	T	C	T	T	A	A	G	T	T	het	het	het	het	het	het	C	het	C	A	G	T	A	G	A	A	A	C	G	T	C	het	G	het
264	good	3	M	het	het	C	G	C	het	T	C	het	T	het	het	T	T	C	T	T	het	het	het	het	het	het	het	het	het	het	het	C	het	het	A	G	T	A	G	A	A		het	het	het	het	A	G	G
266	some	2	M	het	het	C	G	C	het	T	C	het	T	het	het	het	het	het	het	T	A	A	G	het	het	C	G	C	G	G	G	C	A	C	A	G	T	A	G	A	A	A	C	het	het	het	het	G	G
267	few	1	F	T	A	C	G	C	het	T	C	het	T	A	A	het	het	het	het	het	het	het	het	T	het		het	het	het	G	G	C	A	C	A	G	T	A	G	A	A	het	het	het	T	C	het	G	het
272	some	2	M	het	A	C	G	C	A	T	C	T	T	het	het	T	T	C	T	T	A	A	G	T	T	C	G	C	G	het	het	C	het	het	A	G	T	A	G	A	A	A	C	G	T	C	A	G	G
277	some	2	F	het	het	C	G	C	het	T	C		T	A	A	T	T	C	T	het	het	het	het	het	het	het	G	C	G	G	G	C	A	C	het	G	T	A	G	A	A	A	C	G	T	C	A	G	G
280	some	2	M	het	het	C	G	C	het	T	C	het	T	het	het	het	T	C	T	T	A	A	G	T	T	C	G		G	het	het	C	het	het	A	G	T	A	G	A	het	het	het	het	het	het	het	G	G
281	some	2	M	het	het	C	G	C	het	T	C	het	T	het	het	het	het	het	het	het	het		G	T	T	het	het	het	het	G	G	C	A	C	het	het	het	het	het	het	het	het	het	G	T	C	A	G	G
282	some	2	M	T	A	C	G	C	A	T	C	T	T	A	A	het	het	het	het	het	het	het	het	het	het	het	het	C	G	G	G	C	A	C	A	G	T	A	het	het	het	het	het	G	T	C	A	G	G
	Sample size:	103
			AFF samples with het genotype	0.604651	0.55814	0	0	0	0.581395	0	0	0.511628	0	0.488372	0.465116	0.55814	0.511628	0.534884	0.534884	0.465116	0.511628	0.44186	0.465116	0.488372	0.488372	0.697674	0.72093	0.72093	0.627907	0.534884	0.488372	0	0.44186	0.44186	0.418605	0.395349	0.44186	0.418605	0.511628	0.465116	0.465116	0.44186	0.465116	0.511628	0.55814	0.55814	0.604651	0	0.534884
		Control	B6J	C	T	T	A	T	G	C	T	C	A	G	C	C	C	A	A	C	G	T	T	A	C	T	A	T	A	A	A	A	G	A	G	A	C	G	A	T	T	G	T	A	C	T	G	A	T
		Control	B6N	T	A	C	G	C	A	T	C	T	T	A	A	T	T	C	T	T	A	A		T	T	C	G	C	G	G	G	C	A	C	A	G	T	A	G	A	A	A	C	G	T	C	A	G	G
		Control	F1 (mix)	het	het	het	het	het	het	het	het	het	het	het	het	het	het	het	het	het	het	het	het	het	het	het	het	het	het	het	het	het	het	het	het	het	het	het	het	het	het	het	het	het	het	het	het	het	het
[truncated: 103 more columns]

## Sheet: S4 Fig
Data for plots in S2 Fig
Panel C			Panel D			Panel E			Panel F			Panel G			Panel H
						ARHGEF12 relative levels									PRKCI relative levels
load volume (equivalent)	integrated band intensity		load volume (equivalent)	integrated band intensity		B6	Tvrm266		load volume (equivalent)	integrated band intensity		load volume (equivalent)	integrated band intensity		B6	Tvrm323
5	516881		5	5135229		1.40544	0.0187981		2.5	665177		2.5	2681553		1.37437	0.632373
10	1088599		10	6263574		0.654171	0.0637556		5	1393069		5	4174442		0.989355	0.722596
15	1316655		15	7883290		0.767644	0.0425543		7.5	2011781		7.5	4650954		0.761707	0.705507
11.0492	1088599		8.35637	6263574		1.17275	0.0244724		5.10377	1393069		5.44799	4174442		0.874569	0.228354
6.14052	686123		9.97729	6702610					4.61685	1263455		6.84608	4579160
6.61373	729565		9.15767	6492627					4.36376	1195817		8.40469	4924145
11.5403	1123689		10.4595	6816163					3.51427	967440		5.89508	4316108
0.229613	30598		12.9832	7314560					3.09322	853470		7.17607	4660119
0.767284	100487		12.7919	7281570					3.76516	1035109		7.6443	4767222
0.404279	53569		10.098	6731693					3.51486	967600		7.30895	4691403
0.376034	49872		16.3323	7799237					1.08113	301582		6.94573	4604114
Statistical analysis in Panel E									Statistical analysis in Panel H
Table Analyzed		ARHGEF12 relative levels							Table Analyzed		PRKCI relative levels
Column B				Tvrm266					Column B				Tvrm323
vs.				vs.					vs.				vs.
Column A				B6					Column A				B6
Unpaired t test									Unpaired t test
P value				0.0015					P value				0.0519
P value summary				**					P value summary				ns
Significantly different (P < 0.05)?				Yes					Significantly different (P < 0.05)?				No
One- or two-tailed P value?				Two-tailed					One- or two-tailed P value?				Two-tailed
t, df				t=5.489, df=6					t, df				t=2.420, df=6
How big is the difference?									How big is the difference?
Mean of column A				1					Mean of column A				1
Mean of column B				0.0374					Mean of column B				0.5722
Difference between means (B - A) ± SEM				-0.9626 ± 0.1754					Difference between means (B - A) ± SEM				-0.4278 ± 0.1768
95% confidence interval				-1.392 to -0.5335					95% confidence interval				-0.8604 to 0.004777
R squared (eta squared)				0.8339					R squared (eta squared)				0.4939
F test to compare variances									F test to compare variances
F, DFn, Dfd				298.0, 3, 3					F, DFn, Dfd				1.312, 3, 3
P value				0.0007					P value				0.8289
P value summary				***					P value summary				ns
Significantly different (P < 0.05)?				Yes					Significantly different (P < 0.05)?				No
Data analyzed									Data analyzed
Sample size, column A				4					Sample size, column A				4
Sample size, column B				4					Sample size, column B				4

## Sheet: S5 Fig
Data and statistical analysis for plots in S5 Fig
			Tvrm266					HOM ArhgefTvrm266 HET Crb1rd8
gaps / mm ELM	7.40588	3.28731	8.50059	9.13149		0	0	0	0
Table Analyzed		ELM fragmentation gap count single Arhgef12Tvrm266
Column B				HOM ArhgefTvrm266HET Crb1rd8
vs.				vs.
Column A				Tvrm266
Unpaired t test
P value				0.0017
P value summary				**
Significantly different (P < 0.05)?				Yes
One- or two-tailed P value?				Two-tailed
t, df				t=5.389, df=6
How big is the difference?
Mean of column A				7.081
Mean of column B				0
Difference between means (B - A) ± SEM				-7.081 ± 1.314
95% confidence interval				-10.30 to -3.866
R squared (eta squared)				0.8288
F test to compare variances
F, DFn, Dfd				Infinity, 3, 3
P value				<0.0001
P value summary				****
Significantly different (P < 0.05)?				Yes
Data analyzed
Sample size, column A				4
Sample size, column B				4

## Sheet: qRT-PCR analysis
qRT-PCR analysis of Arhgef12 and Prkci in modifier mutants and controls
Arhgef12 ΔCt values
B6	B6 rd8	Tvrm266	Tvrm323
3.42259	3.79585	4.03048	3.59433
3.21886	3.765	4.07628	3.66536
3.85269	3.5951	4.20669	4.09633
3.66583	3.68027	4.07317	3.93441
4.07793	3.64952	4.06642	3.8151
3.7751	3.6715	4.16042	3.86031
Table Analyzed			qRT-PCR Arhgef12
Data sets analyzed					A-D
ANOVA summary											Multiple Comparisons
F					6.869						Number of families	1
P value					0.0023						Number of comparisons per family	3
P value summary					**						Alpha	0.05
Significant diff. among means (P < 0.05)?					Yes
R square					0.5075						Dunnett's multiple comparisons test	Mean Diff.	95.00% CI of diff.	Significant?	Summary	Adjusted P Value	A-?
											B6 vs. B6 rd8	-0.02404	-0.2967 to 0.2487	No	ns	0.992	B	B6 rd8
Brown-Forsythe test											B6 vs. Tvrm266	-0.4334	-0.7061 to -0.1607	Yes	**	0.0018	C	Tvrm266
F (DFn, DFd)					3.705 (3, 20)						B6 vs. Tvrm323	-0.1588	-0.4315 to 0.1139	No	ns	0.3406	D	Tvrm323
P value					0.0287
P value summary					*						Test details	Mean 1	Mean 2	Mean Diff.	SE of diff.	n1	n2	q	DF
Are SDs significantly different (P < 0.05)?					Yes						B6 vs. B6 rd8	3.669	3.693	-0.02404	0.1073	6	6	0.224	20
											B6 vs. Tvrm266	3.669	4.102	-0.4334	0.1073	6	6	4.038	20
Bartlett's test											B6 vs. Tvrm323	3.669	3.828	-0.1588	0.1073	6	6	1.48	20
Bartlett's statistic (corrected)					13.41
P value					0.0038
P value summary					**
Are SDs significantly different (P < 0.05)?					Yes
ANOVA table					SS	DF	MS	F (DFn, DFd)	P value
Treatment (between columns)					0.7122	3	0.2374	F (3, 20) = 6.869	P=0.0023
Residual (within columns)					0.6913	20	0.03456
Total					1.403	23
Data summary
Number of treatments (columns)					4
Number of values (total)					24
Prkci ΔCt values
B6	B6 rd8	Tvrm266	Tvrm323
8.50347	9.04084	9.05903	9.15646
8.36073	9.14891	8.55303	9.0153
8.6849	9.2353	8.28228	8.63824
8.59731	8.99945	8.65653	8.66691
8.94554	8.65417	8.73884	8.78951
8.97417	9.15447	8.03673	8.68226
Table Analyzed			qRT-PCR Prkci
Data sets analyzed					A-D
ANOVA summary											Number of families	1
F					3.777						Number of comparisons per family	3
P value					0.0269						Alpha	0.05
P value summary					*
Significant diff. among means (P < 0.05)?					Yes						Dunnett's multiple comparisons test	Mean Diff.	95.00% CI of diff.	Significant?	Summary	Adjusted P Value	A-?
R square					0.3616						B6 vs. B6 rd8	-0.3612	-0.7464 to 0.02403	No	ns	0.0689	B	B6 rd8
											B6 vs. Tvrm266	0.1233	-0.2619 to 0.5085	No	ns	0.7563	C	Tvrm266
Brown-Forsythe test											B6 vs. Tvrm323	-0.1471	-0.5323 to 0.2381	No	ns	0.6527	D	Tvrm323
F (DFn, DFd)					0.6200 (3, 20)
P value					0.6102						Test details	Mean 1	Mean 2	Mean Diff.	SE of diff.	n1	n2	q	DF
P value summary					ns						B6 vs. B6 rd8	8.678	9.039	-0.3612	0.1516	6	6	2.382	20
Are SDs significantly different (P < 0.05)?					No						B6 vs. Tvrm266	8.678	8.554	0.1233	0.1516	6	6	0.8131	20
											B6 vs. Tvrm323	8.678	8.825	-0.1471	0.1516	6	6	0.9701	20
Bartlett's test
Bartlett's statistic (corrected)					1.955
P value					0.5818
P value summary					ns
Are SDs significantly different (P < 0.05)?					No
ANOVA table					SS	DF	MS	F (DFn, DFd)	P value
Treatment (between columns)					0.7813	3	0.2604	F (3, 20) = 3.777	P=0.0269
Residual (within columns)					1.379	20	0.06896
Total					2.161	23
Data summary
Number of treatments (columns)					4
Number of values (total)					24

## Sheet: Fig 3B
mouse number	sex	Arhgef12 Tvrm266 genotype	Crb1 rd8 genotype	annotated phenotype (++, no lesions; sm., small; dep., depigmentation spot; Bi, bilateral; c.o., corneal opacity)	phenotype score
316	M	1	1	++	0
317	M	2	1	++	0
318	M	2	2	some good rd8 few sm. dep.	3
319	M	1	1	++	0
320	M	1	1	++	0
321	M	2	1	++	0
322	M	2	2	some good rd8 few sm. dep.	3
323	F	1	2	few rd8 Bi 2 dep. R	1
324	F	2	2	good rd8 + few sm. dep.Bi	3
325	F	1	2	few rd8	1
326	F	1	2	few rd8	1
341	F	2	1	++	0
342	F	1	1	++	0
343	F	1	2	some good rd8	3
344	M	2	0	++	0
345	M	1	1	++	0
346	M	1	2	some good rd8 + sm. dep.	3
347	F	2	2	some good rd8	3
348	F	2	1	++	0
349	F	2	1	++	0
350	F	2	1	++	0
351	M	1	2	few sm. sp.	0
353	M	1	1	++	0
375	F	1	2	++ R few rd8 L	1
376	F	2	1	++	0
377	F	1	1	++	0
378	M	1	1	++	0
379	M	2	2	good rd8	3
380	M	1	1	++	0
381	M	2	2	few rd8 Bi 1 dep. R	1
383	M	2	2	some rd8 few sm. dep.	2
384	M	2	2	few rd8 + dep.	1
385	M	2	2	good rd8 few dep.	3
400	F	0	1	++	0
401	F	1	1	++	0
402	M	1	2	few dep Bi	0
403	M	2	2	sm. + c.o. R sm. c.o. or lens + real good rd8 L	3
404	M	0	1	++	0
405	M	0	2	++	0
406	M	2	1	++	0
415	F	1	1	++	0
416	F	1	2	few rd8	1
417	F	2	2	few rd8	1
418	F	1	2	few rd8	1
419	M	1	2	some rd8	2
420	M	1	2	some rd8	2
421	M	1	2	few rd8 + sm. dep.	1
422	M	1	2	few rd8	1
423	M	2	2	sm. c.o. or lens + good rd8 R some rd8 + few sm dep. L	3
424	M	1	1	++	0
425	M	1	1	++	0
426	M	2	1	++	0
427	F	1	2	++	0
428	F	1	1	++ R c.o. L	0
429	F	0	1	++	0
430	M	1	0	++	0
431	M	1	1	++	0
432	M	0	2	++	0
433	M	1	0	++	0
439	F	1	1	++	0
440	F	1	0	++	0
441	F	2	1	++	0
442	F	0	2	++	0
443	F	2	1	++	0
444	M	1	0	++	0
445	M	0	2	++	0
446	M	1	1	++	0
447	M	0	1	++	0
456	F	2	0	++	0
457	F	1	1	++	0
458	M	2	1	++	0
459	M	2	1	++	0
460	M	2	1	++	0
461	F	1	2	few rd8	1
462	F	2	1	++	0
463	F	0	1	++	0
464	F	1	0	++	0
465	F	0	0	++	0
466	M	0	2	++	0
467	M	1	1	++	0
468	F	1	1	++	0
469	F	0	2	++	0
470	F	1	0	++	0
472	M	2	2	few rd8 + sm. dep.	1
473	M	1	1	++	0
483	F	2	1	++	0
484	F	2	2	few good rd8 R some L	3
485	F	2	1	++	0
486	F	2	2	some rd8 few sm. dep.	2
487	M	2	2	good rd8	3
489	M	2	1	++	0
490	M	2	1	++	0
491	M	2	2	some good rd8 + few sm. dep.	3
504	F	0	0	++	0
505	F	1	1	++	0
506	F	1	0	++	0
507	F	1	2	few rd8 more L	1
509	M	1	2	few rd8 + dep.	1
510	M	2	1	++	0
511	M	0	1	++	0
512	M	1	0	++	0
513	M	1	0	++	0
520	F	1	1	++	0
521	M	1	1	++	0
522	M	1	1	++	0
523	M	1	1	++	0
553	M	2	0	++	0
554	M	0	0	++	0
555	M	1	0	++	0
556	M	1	0	++	0
557	M	0	0	++	0
558	M	2	0	++	0
559	M	2	0	++	0
560	M	0	0	++	0
561	M	0	0	++	0
562	M	0	0	++	0
563	M	0	0	++	0
564	M	1	0	++	0
605	F	2	0	++	0
606	F	0	0	++	0
607	M	1	0	++	0
608	M	0	0	++	0
609	M	1	0	++	0
632	F	1	0	++	0
633	F	2	0	++	0
634	F	1	0	++	0
635	M	1	0	++	0
636	M	1	0	++	0
637	M	1	0	++	0
638	M	1	0	++	0
644	F	1	0	++	0
645	F	1	0	++	0
646	F	1	0	++	0
647	M	1	0	++	0
648	M	1	0	++	0
649	M	1	0	++	0
650	M	1	0	++	0

## Sheet: Fig 3C
				annotated phenotypes (c.o, corneal opacity; cat, cataract)
Mouse Number	Sex	Prkci Tvrm323 genotype	Crb1 rd8 genotype	rd8 spots	flat round spots	small spots	bilateral	phenotype score
439	F	1	1	N	N	N	Y	0
440	F	0	2	N	N	N	Y	0
441	M	1	0	N	N	N	Y	0
442	M	0	0	N	N	N	Y	0
443	M	1	2	Y	N	N	Y	1
444	M	0	1	N	N	N	Y	0
445	F	2	1	N	N	N	Y	0
446	F	1	1	N	N	N	Y	0
447	F	0	1	N	N	N	c.o. R	0
448	M	1	1	N	N	N	Y	0
449	M	2	0	N	N	N	Y	0
450	M	2	2	N	Y	N	Y	2
451	M	1	2	Y	N	N	Y	1
452	M	1	0	N	N	N	Y	0
481	F	2	1	N	N	N	Y	0
482	F	0	1	N	N	N	Y	0
483	F	1	1	N	N	N	Y	0
484	F	2	0	N	N	N	Y	0
485	F	0	1	N	N	N	Y	0
486	F	1	0	N	N	N	Y	0
487	M	1	0	N	N	N	Y	0
488	M	1	0	N	N	N	Y	0
499	F	1	2	Y	N	N	Y	1
500	F	1	0	N	N	N	no L	0
501	F	0	1	N	N	N	Y	0
502	M	1	1	N	N	N	c.o. R	0
503	M	0	1	N	N	N	Y	0
504	F	0	1	N	N	N	Y	0
505	M	1	1	N	N	N	Y	0
506	M	2	2	N	Y	N	Y	2
507	M	1	1	N	N	N	Y	0
508	M	2	1	N	N	N	Y	0
509	M	1	0	N	N	N	Y	0
510	M	2	1	N	N	N	Y	0
511	F	2	1	N	N	N	Y	0
512	F	1	1	N	N	N	Y	0
513	M	1	2	Y	N	N	Y	1
514	M	1	0	N	N	N	Y	0
515	F	1	1	N	N	N	Y	0
516	F	2	1	N	N	N	Y	0
517	M	2	2	N	Y	N	Y	2
518	M	1	1	N	N	N	Y	0
519	M	1	1	N	N	N	Y	0
524	F	1	0	N	N	N	Y	0
525	M	0	2	N	N	N	Y	0
526	M	1	1	N	N	N	Y	0
527	M	2	1	N	N	N	Y	0
528	M	1	0	N	N	N	Y	0
529	M	2	1	N	N	N	Y	0
535	F	2	1	N	N	N	Y	0
536	F	1	1	N	N	N	Y	0
537	F	1	1	N	N	N	Y	0
538	F	0	1	N	N	N	Y	0
539	F	1	2	Y	N	N	Y	1
540	F	0	2	Y	N	N	Y	1
541	F	2	1	N	N	N	Y	0
542	M	0	2	Y	N	N	Y	1
543	M	2	1	N	N	N	Y	0
644	F	2	1	N	N	N	Y	0
647	M	0	1	N	N	N	Y	0
648	M	1	1	N	N	N	Y	0
649	M	1	2	Y	N	N	Y	1
650	M	2	2	N	Y	N	Y	2
651	M	0	1	N	N	N	Y	0
652	M	0	0	N	N	N	Y	0
653	M	1	2	Y	N	Y	Y	1
654	M	1	1	N	N	N	Y	0
665	F	2	0	N	N	N	Y	0
666	F	0	1	N	N	N	Y	0
667	F	2	1	N	N	N	Y	0
668	M	2	2	N	Y	N	Y	2
669	M	2	0	N	N	N	Y	0
670	M	1	2	Y	N	N	Y	1
674	F	1	1	N	N	N	Y	0
675	F	1	2	Y	N	N	Y	1
676	F	0	1	N	N	N	Y	0
677	F	2	1	N	N	N	Y	0
678	F	1	1	N	N	N	Y	0
679	M	1	1	N	N	N	Y	0
680	M	0	1	N	N	N	Y	0
681	M	1	0	N	N	N	c.o. R	0
682	F	1	1	N	N	N	Y	0
683	F	1	1	N	N	N	Y	0
684	F	0	1	N	N	N	Y	0
685	M	1	2	Y	N	N	Y	1
686	M	2	1	N	N	N	Y	0
687	M	2	1	N	N	N	Y	0
694	F	0	2	N	N	Y	c.o. R	0
695	F	2	0	N	N	N	cat	0
702	F	0	2	N	N	Y	Y	0
703	F	0	1	N	N	N	Y	0
704	M	1	1	N	N	N	Y	0
705	M	1	2	Y	N	N	Y	1
706	M	1	1	N	N	N	Y	0
707	F	2	1	N	N	N	Y	0
708	F	0	1	N	N	N	Y	0
709	F	2	2	N	Y	N	Y	2
710	M	0	0	N	N	N	Y	0
711	M	1	1	N	N	N	Y	0
712	F	0	2	N	N	Y	Y	0
722	M	1	0	N	N	N	Y	0
723	M	1	1	N	N	N	Y	0
724	M	1	1	N	N	N	Y	0
725	M	1	1	N	N	N	Y	0
726	M	0	0	N	N	N	Y	0
735	F	1	1	N	N	N	Y	0
736	F	0	0	N	N	N	Y	0
737	F	0	2	N	N	N	Y	0
738	F	1	1	N	N	N	Y	0
739	F	1	2	Y	N	N	Y	1
740	M	0	2	Y	N	N	Y	1
741	M	0	2	N	N	N	Y	0
742	M	1	2	Y	N	N	Y	1
743	M	0	1	N	N	N	Y	0
744	M	1	2	Y	N	N	Y	1
745	M	1	1	N	N	N	Y	0
746	M	0	2	Y	N	N	Y	1
751	F	2	0	N	N	N	Y	0
752	F	2	1	N	N	N	Y	0
753	F	1	0	N	N	N	Y	0
754	F	1	1	N	N	N	Y	0
756	M	2	1	N	N	N	Y	0
757	M	2	0	N	N	N	Y	0
758	M	1	0	N	N	N	Y	0
759	F	1	1	N	N	N	Y	0
760	F	2	2	N	Y	N	Y	2
761	M	1	1	N	N	N	Y	0
762	M	2	1	N	N	N	Y	0
763	M	0	0	N	N	N	Y	0
764	M	1	2	Y	N	N	Y	1
765	M	1	1	N	N	N	Y	0
766	M	0	1	N	N	N	Y	0
767	M	0	1	N	N	N	Y	0
770	F	1	0	N	N	N	Y	0
771	F	2	2	N	Y	N	Y	2
772	M	1	1	N	N	N	Y	0
773	M	2	1	N	N	N	Y	0
774	M	1	2	Y	N	N	Y	1
775	M	1	1	N	N	N	Y	0
776	M	1	1	N	N	N	Y	0
777	F	1	0	N	N	N	Y	0
778	F	2	2	N	Y	N	Y	2
779	F	0	1	N	N	N	Y	0
780	F	1	1	N	N	N	Y	0
781	M	1	2	Y	N	N	Y	1
782	M	1	1	N	N	N	Y	0
783	F	0	1	N	N	N	Y	0
784	F	1	2	Y	N	N	Y	1
785	F	0	1	N	N	N	Y	0
786	F	1	1	N	N	N	Y	0
787	F	2	1	N	N	N	Y	0
788	M	0	2	N	N	N	Y	0
789	M	2	1	N	N	N	Y	0
790	M	2	0	N	N	N	Y	0
791	M	2	1	N	N	N	Y	0
792	M	0	0	N	N	N	Y	0
793	F	1	0	N	N	N	Y	0
794	F	1	0	N	N	N	Y	0
795	F	1	1	N	N	N	Y	0
796	F	0	1	N	N	N	Y	0
797	F	1	2	N	N	N	Y	0
798	F	0	2	N	N	N	Y	0
799	M	2	2	N	Y	N	Y	2
800	M	1	1	N	N	N	Y	0
801	M	2	1	N	N	N	Y	0
802	M	2	2	N	Y	N	Y	2
803	M	1	0	N	N	N	Y	0
804	F	1	0	N	N	N	Y	0
805	F	2	1	N	N	N	Y	0
806	F	0	1	N	N	N	Y	0
807	F	0	1	N	N	N	Y	0
808	M	1	2	Y	N	N	Y	1
809	F	1	2	Y	N	N	Y	1
810	F	1	2	Y	N	Y	Y	1
812	F	1	2	Y	N	N	Y	1
813	F	2	1	N	N	N	Y	0
814	F	1	2	Y	N	N	Y	1
815	F	1	0	N	N	N	Y	0
816	F	1	0	N	N	N	Y	0
817	M	0	2	Y	N	N	Y	1
818	M	1	1	N	N	N	Y	0
819	M	2	1	N	N	N	Y	0
820	M	0	2	Y	N	N	Y	1
821	M	1	1	N	N	N	Y	0
822	M	0	0	N	N	N	Y	0
823	M	1	0	N	N	N	Y	0
824	M	0	1	N	N	N	Y	0
825	M	0	1	N	N	N	Y	0
826	M	1	0	N	N	N	Y	0
827	F	1	0	N	N	N	Y	0
828	F	1	2	N	N	N	Y	0
829	F	0	0	N	N	N	Y	0
830	M	0	1	N	N	N	Y	0
831	M	2	0	N	N	N	Y	0
832	M	1	0	N	N	N	Y	0
833	M	1	1	Y	N	N	Y	1
839	F	1	2	Y	N	N	Y	1
840	F	1	1	N	N	N	Y	0
841	F	0	0	N	N	N	Y	0
842	F	1	1	N	N	N	Y	0
843	F	0	1	N	N	N	Y	0
844	F	0	1	N	N	N	Y	0
845	F	0	1	N	N	N	Y	0
846	F	1	2	Y	N	N	Y	1
847	F	1	1	N	N	N	Y	0

## Sheet: Fig 3 statistics
Fig 3 statistical analysis
Arhgef12 no interaction model										Prkci no interaction model
Arhgef12 additive model										Prkci additive model
F-ratio test of models										F-ratio test of models
F-statistic	26.1									F-statistic	97.9
p	6.3 x 10-16									p	5.4 x 10-46

## Sheet: Fig 4I
Data for Fig 4I
		DL	voids	NV
affected	B6	0	0	0
	B6 rd8	7	1	0
	Tvrm266	9	6	1
	Tvrm323	7	5	6
unaffected	B6	10	10	10
	B6 rd8	2	8	9
	Tvrm266	0	3	8
	Tvrm323	0	2	1

## Sheet: Fig 4J
Data and statistical analysis for Fig 4J
Counts of photoreceptor nuclei within 50 µm-wide regions of interest at 0.3 mm intervals from the optic nerve center
	mm	B6								B6 rd8								Tvrm266								Tvrm323
superior	2.4			61							70								67		40		70			89		58			75
	2.1	89	81	103	68		97			91	99	94						92	104	107	88	106	85	67	62	102	94	102	95	106	105	109
	1.8	107	104	106	91		106			100	107	113	117	94				103	111	126	108	114	100	108	102	105	119	104	121	139	125	108
	1.5	128	119	113	105		119			104	124	129	122	120				113	111	131	111	121	116	121	111	121	131	110	126	135	129	128
	1.2	125	138	111	118	134	116			125	136	137	133	127				118	125	150	131	145	123	134	133	116	144	125	113	142	133	128
	0.9	127	123	121	134	152	134			130	139	156	155	141				130	134	144	131	154	143	150	154	139	139	116	132	150	148	131
	0.6	127	147	146	133	142	141			142	149	135	168	163				154	140	170	146	165	145	160	153	126	167	130	132	153	146	136
	0.3	137	147	138	137	140	148			126	135	144	180	166				131	146	172	149	147	141	154	161	128	123	127	147	146	147	142
	0	0	0	0	0	0	0			0	0	0	0	0				0	0	0	0	0	0	0	0	0	0	0	0	0	0	0
inferior	0.3	133	138	157	149	133	153			125	139	155	147	154				153	141	161	146	152	163	173	129	140	140	99	139	141	122	132
	0.6	148	146	148	128	146	145			146	138	142	159	154				133	143	127	122	148	132	151	120	153	130	138	150	133	118	147
	0.9	131	122	133	132	132	126			131	157	150	144	135				143	129	154	122	134	159	135	137	116	113	123	156	156	110	81
	1.2	154	120	132	132	134	136			131	137	142	137	131				128	135	148	125	122	142	128	126	124		130	151	141	91	143
	1.5	140	116	125	101	140	113			129	144	138	124	128				126	144	148	130	126	131	135	117	128	134	131	144	124	133	131
	1.8	116	118	116	108	120	116			128	126	116	120	85				110	126	135	122	121	117	128	117	120	112	115	115	111	122	120
	2.1	66	69	74	71		70			73	82		82					75	97	116	97	104	95	93	94	97	84	59	94	63	91	86
Table Analyzed			Spider Plot 1 month
Mixed-effects model (REML)					Matching: Stacked
Assume sphericity?					Yes
Alpha					0.05
Fixed effects (type III)					P value		P value summary				Statistically significant (P < 0.05)?			F (DFn, DFd)
Distance					<0.0001		****				Yes			F (14, 281) = 79.66
Strain					0.1835		ns				No			F (3, 22) = 1.764
Distance x Strain					0.0005		***				Yes			F (42, 281) = 2.001
Random effects					SD		Variance
Mouse					4.944		24.45
Residual					10.67		113.8
Was the matching effective?
Chi-square, df					29.02, 1
P value					<0.0001
P value summary					****
Is there significant matching (P < 0.05)?					Yes
Data summary
Number of columns (Strain)					4
Number of rows (Distance)					15
Number of subjects (Mouse)					26
Number of missing values					27

## Sheet: Fig 5I
Data for Fig 5I
		DL	voids	NV
affected	B6	1	1	0
	B6 rd8	4	0	1
	Tvrm266	7	2	7
	Tvrm323	8	1	8
unaffected	B6	8	8	9
	B6 rd8	4	8	7
	Tvrm266	0	5	0
	Tvrm323	0	7	0

[truncated: 8 more sheets: Fig 5J, Fig 7I, Fig 8I, Fig 8J, Fig 9A, Fig 9A statistics, Fig 9B, Fig 9B statistics]
